# Supplementary material for: Wing Plasticity Is Associated with Growth and Energy Metabolism in Two Color Morphs of the Pea Aphid
Source: Insects. 2024 Apr 16;15(4):279. doi: 10.3390/insects15040279 (PMC11050552; doi:10.3390/insects15040279)
Supplement: Supplementary file 1 [file insects-15-00279-s001.zip]

Archive with 2 entries (2 files):
- Supplementary Figure S1-2.pdf
- Table S1 all_differentially expressed genes.xls
